# Supplementary material for: Surfactin Mitigates a High-Fat Diet and Streptozotocin-Induced Type 2 Diabetes through Improving Pancreatic Dysfunction and Inhibiting Inflammatory Response
Source: Int J Mol Sci. 2022 Sep 21;23(19):11086. doi: 10.3390/ijms231911086 (PMC9570334; doi:10.3390/ijms231911086)
Supplement: Supplementary file 1 [file ijms-23-11086-s001.zip]

Archive with 1 entries (1 files):
- ijms-1887285-supplementary.pdf
